# Supplementary material for: An Outbreak of Dengue Virus Serotype 2 Cosmopolitan Genotype in Nepal, 2017
Source: Viruses. 2021 Jul 24;13(8):1444. doi: 10.3390/v13081444 (PMC8402744; doi:10.3390/v13081444)
Supplement: Supplementary file 1 [file viruses-13-01444-s001.zip]

Archive with 1 entries (1 files):
- viruses-1279289-supplementary.pdf
